# Supplementary material for: DSK2-mediated degradation of F-box protein LAO1 and class I TCPs modulates the nitrogen starvation response
Source: EMBO Rep. 2025 May 30;26(14):3614–39. doi: 10.1038/s44319-025-00491-9 (PMC12287301; doi:10.1038/s44319-025-00491-9)
Supplement: Supplementary file 3 — Dataset EV1 [file 44319_2025_491_MOESM3_ESM.xls]

## Sheet: Legend
Dataset EV1 - Detailed information for the RNA-seq databases used in Fig. EV1C, EV1D, and EV1E.

## Sheet: Fig. EV1C
Fig. EV1C	Project Number	Group Information	Reference	URLs
1	PRJNA555731	plus-DEX-plus-CHX-plus-N_PRJNA555731.2.3	Alvarez JM, Schinke AL, Brooks MD, Pasquino A, Leonelli L, Varala K, Safi A, Krouk G, Krapp A, Coruzzi GM (2020) Transient genome-wide interactions of the master transcription factor NLP7 initiate a rapid nitrogen-response cascade. Nat Commun 11: 1157.	https://ncbi.nlm.nih.gov/bioproject/555731
2	PRJNA555731	plus-DEX-plus-CHX-plus-N_PRJNA555731.2.2	Alvarez JM, Schinke AL, Brooks MD, Pasquino A, Leonelli L, Varala K, Safi A, Krouk G, Krapp A, Coruzzi GM (2020) Transient genome-wide interactions of the master transcription factor NLP7 initiate a rapid nitrogen-response cascade. Nat Commun 11: 1157.	https://ncbi.nlm.nih.gov/bioproject/555732
3	PRJNA555731	plus-DEX-plus-CHX-plus-N_PRJNA555731.2.1	Alvarez JM, Schinke AL, Brooks MD, Pasquino A, Leonelli L, Varala K, Safi A, Krouk G, Krapp A, Coruzzi GM (2020) Transient genome-wide interactions of the master transcription factor NLP7 initiate a rapid nitrogen-response cascade. Nat Commun 11: 1157.	https://ncbi.nlm.nih.gov/bioproject/555733
4	PRJNA555731	plus-DEX-plus-CHX-plus-N_PRJNA555731.2.10	Alvarez JM, Schinke AL, Brooks MD, Pasquino A, Leonelli L, Varala K, Safi A, Krouk G, Krapp A, Coruzzi GM (2020) Transient genome-wide interactions of the master transcription factor NLP7 initiate a rapid nitrogen-response cascade. Nat Commun 11: 1157.	https://ncbi.nlm.nih.gov/bioproject/555734
5	PRJNA555731	plus-DEX-plus-CHX-plus-N_PRJNA555731.2.9	Alvarez JM, Schinke AL, Brooks MD, Pasquino A, Leonelli L, Varala K, Safi A, Krouk G, Krapp A, Coruzzi GM (2020) Transient genome-wide interactions of the master transcription factor NLP7 initiate a rapid nitrogen-response cascade. Nat Commun 11: 1157.	https://ncbi.nlm.nih.gov/bioproject/555735
6	PRJNA555731	plus-DEX-plus-CHX-plus-N_PRJNA555731.2.4	Alvarez JM, Schinke AL, Brooks MD, Pasquino A, Leonelli L, Varala K, Safi A, Krouk G, Krapp A, Coruzzi GM (2020) Transient genome-wide interactions of the master transcription factor NLP7 initiate a rapid nitrogen-response cascade. Nat Commun 11: 1157.	https://ncbi.nlm.nih.gov/bioproject/555736
7	PRJNA555731	plus-DEX-plus-CHX-plus-N_PRJNA555731.2.7	Alvarez JM, Schinke AL, Brooks MD, Pasquino A, Leonelli L, Varala K, Safi A, Krouk G, Krapp A, Coruzzi GM (2020) Transient genome-wide interactions of the master transcription factor NLP7 initiate a rapid nitrogen-response cascade. Nat Commun 11: 1157.	https://ncbi.nlm.nih.gov/bioproject/555737
8	PRJNA418121	S. sclerotiorum infection_PRJNA418121.2.1	Soto-Cardinault C, Childs KL, Góngora-Castillo E (2023) Network Analysis of Publicly Available RNA-seq Provides Insights into the Molecular Mechanisms of Plant Defense against Multiple Fungal Pathogens in Arabidopsis thaliana. Genes (Basel) 14: 2223.	https://ncbi.nlm.nih.gov/bioproject/418121
9	PRJNA555731	plus-DEX-plus-CHX-plus-N_PRJNA555731.2.8	Alvarez JM, Schinke AL, Brooks MD, Pasquino A, Leonelli L, Varala K, Safi A, Krouk G, Krapp A, Coruzzi GM (2020) Transient genome-wide interactions of the master transcription factor NLP7 initiate a rapid nitrogen-response cascade. Nat Commun 11: 1157.	https://ncbi.nlm.nih.gov/bioproject/555731
10	PRJNA511671	drought-stressed DT5_PRJNA511671.2.8	Zhang P, Fan Y, Sun X, Chen L, Terzaghi W, Bucher E, Li L, Dai M (2019) A large-scale circular RNA profiling reveals universal molecular mechanisms responsive to drought stress in maize and Arabidopsis. Plant J 98: 697-713.	https://ncbi.nlm.nih.gov/bioproject/511671
11	PRJNA224705	045min-flg22_PRJNA224705.2.1	Rallapalli G, Kemen EM, Robert-Seilaniantz A, Segonzac C, Etherington GJ, Sohn KH, MacLean D, Jones JDG (2014) EXPRSS: an Illumina based high-throughput expression-profiling method to reveal transcriptional dynamics. BMC Genomics 15: 341.	https://www.ncbi.nlm.nih.gov/geo/query/acc.cgi?acc=GSE51720
12	PRJEB33339	salt24*_PRJEB33339.2.6	Crawford T, Karamat F, Lehotai N, Rentoft M, Blomberg J, Strand Å, Björklund S (2020) Specific functions for Mediator complex subunits from different modules in the transcriptional response of Arabidopsis thaliana to abiotic stress. Sci Rep 10: 5073.	https://ncbi.nlm.nih.gov/bioproject/626179
13	PRJNA321559	12h after infiltration with HopAM1*_PRJNA321559.2.9	Zhang H, Zhang F, Yu Y, Feng L, Jia J, Liu B, Li B, Guo H, Zhai J (2020) A Comprehensive Online Database for Exploring ∼20,000 Public Arabidopsis RNA-Seq Libraries. Mol Plant 13: 1231-1233.	https://www.ncbi.nlm.nih.gov/search/all/?term=PRJNA321559
14	PRJNA509920	Protoplasted_PRJNA509920.2.1	Denyer T, Ma XL, Klesen S, Scacchi E, Nieselt K, Timmermans MCP (2019) Spatiotemporal Developmental Trajectories in the Arabidopsis Root Revealed Using High-Throughput Single-Cell RNA Sequencing. Dev Cell 48: 840-852.e5	https://ncbi.nlm.nih.gov/bioproject/509920
15	PRJNA511671	drought_PRJNA511671.2.4	Zhang P, Fan Y, Sun X, Chen L, Terzaghi W, Bucher E, Li L, Dai M (2019) A large-scale circular RNA profiling reveals universal molecular mechanisms responsive to drought stress in maize and Arabidopsis. Plant J 98: 697-713.	https://ncbi.nlm.nih.gov/bioproject/511671
16	PRJNA176940	cycloheximide_PRJNA176940.2.1	Drechsel G, Kahles A, Kesarwani A K, Stauffer E, Behr J, Drewe P, Rätsch G, Wachter A (2013) Nonsense-mediated decay of alternative precursor mRNA splicing variants is a major determinant of the Arabidopsis steady state transcriptome. Plant Cell 25: 3726-3742.	https://www.ncbi.nlm.nih.gov/bioproject/PRJNA176940
17	PRJNA369750	stratification 48h_PRJNA369750.2.4	Narsai R, Gouil Q, Secco D, Srivastava A, Karpievitch YV, Liew LC, Lister R, Lewsey MG, Whelan J (2017) Extensive transcriptomic and epigenomic remodelling occurs during Arabidopsis thaliana germination. Genome Biol 18: 172.	https://ncbi.nlm.nih.gov/bioproject/369750
18	PRJNA555731	minus-DEX-plus-CHX-plus-N_PRJNA555731.2.6	Alvarez JM, Schinke AL, Brooks MD, Pasquino A, Leonelli L, Varala K, Safi A, Krouk G, Krapp A, Coruzzi GM (2020) Transient genome-wide interactions of the master transcription factor NLP7 initiate a rapid nitrogen-response cascade. Nat Commun 11: 1157.	https://ncbi.nlm.nih.gov/bioproject/555731
19	PRJNA336152	Drought stress conditions (withholding water for 8 days)_PRJNA336152.2.1	Sura W, Kabza M, Karlowski WM, Bieluszewski T, Kus-Slowinska M, Pawełoszek Ł, Sadowski J, Ziolkowski PA (2017) Dual Role of the Histone Variant H2A.Z in Transcriptional Regulation of Stress-Response Genes. Plant Cell 29: 791-807.	https://ncbi.nlm.nih.gov/bioproject/336152
20	PRJNA490078	Drought*_PRJNA490078.2.1	Rasheed S, Bashir K, Matsui A, Tanaka M, Seki M (2016) Transcriptomic Analysis of Soil-Grown Arabidopsis thaliana Roots and Shoots in Response to a Drought Stress. Front Plant Sci 7: 180.	https://www.ncbi.nlm.nih.gov/search/all/?term=PRJNA490078
21	PRJNA321559	2h after infiltration with Empty vector*_PRJNA321559.2.8	Zhang H, Zhang F, Yu Y, Feng L, Jia J, Liu B, Li B, Guo H, Zhai J (2020) A Comprehensive Online Database for Exploring ∼20,000 Public Arabidopsis RNA-Seq Libraries. Mol Plant 13: 1231-1233.	https://www.ncbi.nlm.nih.gov/search/all/?term=PRJNA321559
22	PRJNA477936	Pst AvrRps4-24h_PRJNA477936.2.2	Bhandari DD, Lapin D, Kracher B, von Born P, Bautor J, Niefind K, Parker JE (2019) An EDS1 heterodimer signalling surface enforces timely reprogramming of immunity genes in Arabidopsis. Nat Commun 10: 772.	https://www.ncbi.nlm.nih.gov/bioproject/PRJNA477936
23	PRJNA490078	Drought*_PRJNA490078.2.2	Rasheed S, Bashir K, Matsui A, Tanaka M, Seki M (2016) Transcriptomic Analysis of Soil-Grown Arabidopsis thaliana Roots and Shoots in Response to a Drought Stress. Front Plant Sci 7: 180.	https://www.ncbi.nlm.nih.gov/search/all/?term=PRJNA490078
24	PRJEB6701	cold_PRJEB6701.2.2	Rawat V, Abdelsamad A, Pietzenuk B, Seymour DK, Koenig D, Weigel D, Pecinka A, Schneeberger K (2015) Improving the Annotation of Arabidopsis lyrata Using RNA-Seq Data. PLoS One 10: e0137391.	https://www.ncbi.nlm.nih.gov/search/all/?term=PRJEB6701
25	PRJNA483528	drought-T14_PRJNA483528.2.1	Xiao M, Hao GQ, Guo XY, Feng LD, Lin H, Yang WJ, Chen YY, Zhao KX, Xiang L, Jiang XY, et al. (2023) A high-quality chromosome-level Eutrema salsugineum genome, an extremophile plant model. BMC Genomics 24: 174.	https://ncbi.nlm.nih.gov/bioproject/483528
26	PRJNA421490	43????C_PRJNA421490.2.2	Kannan S, Halter G, Renner T, Waters ER (2018) Patterns of alternative splicing vary between species during heat stress. AoB Plants 10: ply013.	https://www.ncbi.nlm.nih.gov/search/all/?term=PRJNA421490
27	PRJNA555731	plus-DEX-plus-CHX-plus-N_PRJNA555731.2.5	Alvarez JM, Schinke AL, Brooks MD, Pasquino A, Leonelli L, Varala K, Safi A, Krouk G, Krapp A, Coruzzi GM (2020) Transient genome-wide interactions of the master transcription factor NLP7 initiate a rapid nitrogen-response cascade. Nat Commun 11: 1157.	https://ncbi.nlm.nih.gov/bioproject/555731
28	PRJNA321559	10h after infiltration with HopAM1*_PRJNA321559.2.11	Zhang H, Zhang F, Yu Y, Feng L, Jia J, Liu B, Li B, Guo H, Zhai J (2020) A Comprehensive Online Database for Exploring ∼20,000 Public Arabidopsis RNA-Seq Libraries. Mol Plant 13: 1231-1233.	https://www.ncbi.nlm.nih.gov/search/all/?term=PRJNA321559
29	PRJNA209324	first dehydration_PRJNA209324.2.1	Liu N, Ding Y, Fromm M, Avramova Z (2014) Different gene-specific mechanisms determine the 'revised-response' memory transcription patterns of a subset of A. thaliana dehydration stress responding genes. Nucleic Acids Res 42: 5556-5566.	https://www.ncbi.nlm.nih.gov/bioproject/?term=PRJNA209324
30	PRJDB7911	CIM 14day_PRJDB7911.2.1	Ishihara H, Sugimoto K, Tarr PT, Temman H, Kadokura S, Inui Y, Sakamoto T, Sasaki T, Aida M, Suzuki T, et al. (2019) Primed histone demethylation regulates shoot regenerative competency. Nat Commun 10: 1786.	https://www.ncbi.nlm.nih.gov/bioproject/?term=PRJDB7911
31	PRJNA315516	7d drought/ P.rapae pre-treatment_PRJNA315516.2.8	Zhang NL, Zhou S, Yang DY, Fan ZJ (2020) Revealing Shared and Distinct Genes Responding to JA and SA Signaling in Arabidopsis by Meta-Analysis. Front Plant Sci 11: 908.	https://ncbi.nlm.nih.gov/bioproject/315516
32	PRJNA209324	third dehydration_PRJNA209324.2.2	Liu N et al., "Different gene-specific mechanisms determine the 'revised-response' memory transcription patterns of a subset of A. thaliana dehydration stress responding genes.", Nucleic Acids Res, 2014 May;42(9):5556-66	https://www.ncbi.nlm.nih.gov/bioproject/?term=PRJNA209324
33	PRJEB33339	salt4*_PRJEB33339.2.5	Crawford T, Karamat F, Lehotai N, Rentoft M, Blomberg J, Strand Å, Björklund S (2020) Specific functions for Mediator complex subunits from different modules in the transcriptional response of Arabidopsis thaliana to abiotic stress. Sci Rep 10: 5073.	https://ncbi.nlm.nih.gov/bioproject/626179
34	PRJNA336152	Drought stress conditions (withholding water for 10 days)_PRJNA336152.2.2	Sura W, Kabza M, Karlowski WM, Bieluszewski T, Kus-Slowinska M, Pawełoszek Ł, Sadowski J, Ziolkowski PA (2017) Dual Role of the Histone Variant H2A.Z in Transcriptional Regulation of Stress-Response Genes. Plant Cell 29: 791-807.	https://ncbi.nlm.nih.gov/bioproject/336152
35	PRJNA315516	drought 7day_PRJNA315516.2.7	Zhang NL, Zhou S, Yang DY, Fan ZJ (2020) Revealing Shared and Distinct Genes Responding to JA and SA Signaling in Arabidopsis by Meta-Analysis. Front Plant Sci 11: 908.	https://ncbi.nlm.nih.gov/bioproject/315516
36	PRJNA488814	Imbibed seeds (dormant) for 24h on filter paper with water in dark at 25C_PRJNA488814.2.2	Zhang W, Cochet F, Ponnaiah M, Lebreton S, Matheron L, Pionneau C, Boudsocq M, Resentini F, Huguet S, Blázquez MÁ, et al. (2019) The MPK8-TCP14 pathway promotes seed germination in Arabidopsis. Plant J 100: 677-692.	https://www.ncbi.nlm.nih.gov/search/all/?term=PRJNA488814
37	PRJNA526775	60N_PRJNA526775.2.6	Brooks MD, Cirrone J, Pasquino AV, Alvarez JM, Swift J, Mittal S, Juang C, Varala K, Gutiérrez RA, Krouk G, et al. (2019) Network Walking charts transcriptional dynamics of nitrogen signaling by integrating validated and predicted genome-wide interactions. Nat Commun 10: 1569.	https://ncbi.nlm.nih.gov/bioproject/PRJNA526775
38	PRJDB5858	light 13h (light/dark 12h/12h)_PRJDB5858.2.1	Awazu A, Tanabe T, Kamitani M, Tezuka A, Nagano AJ (2018) Broad distribution spectrum from Gaussian to power law appears in stochastic variations in RNA-seq data. Sci Rep 8: 8339.	https://www.ncbi.nlm.nih.gov/bioproject/?term=PRJDB5858
39	PRJNA526775	Nitrogen/ minus Cycloheximide/ Dexamethasone_PRJNA526775.2.9	Brooks MD, Cirrone J, Pasquino AV, Alvarez JM, Swift J, Mittal S, Juang C, Varala K, Gutiérrez RA, Krouk G, et al. (2019) Network Walking charts transcriptional dynamics of nitrogen signaling by integrating validated and predicted genome-wide interactions. Nat Commun 10: 1569.	https://ncbi.nlm.nih.gov/bioproject/PRJNA526775
40	PRJNA285810	Short OG-mix_PRJNA285810.2.2	Survila M, Davidsson PR, Pennanen V, Kariola T, Broberg M, Sipari N, Heino P, Palva ET (2016) Peroxidase-Generated Apoplastic ROS Impair Cuticle Integrity and Contribute to DAMP-Elicited Defenses. Front Plant Sci 7: 1945.	https://www.ncbi.nlm.nih.gov/search/all/?term=PRJNA285810
41	PRJDB5858	light 19h (light/dark 12h/12h)_PRJDB5858.2.3	Awazu A, Tanabe T, Kamitani M, Tezuka A, Nagano AJ. Broad distribution spectrum from Gaussian to power law appears in stochastic variations in RNA-seq data. Sci Rep. 2018 May 29;8(1):8339. doi: 10.1038/s41598-018-26735-4. PMID: 29844539; PMCID: PMC5974282.	https://www.ncbi.nlm.nih.gov/bioproject/?term=PRJDB5858
42	PRJEB20420	dark 3d_PRJEB20420.2.1	Hou Y, Ma W. Small RNA and mRNA Profiling of Arabidopsis in Response to Phytophthora Infection and PAMP Treatment. Methods Mol Biol. 2017;1578:273-283. doi: 10.1007/978-1-4939-6859-6_23. PMID: 28220433.	https://ncbi.nlm.nih.gov/bioproject/490664
43	PRJNA524935	Mp infection plate 48h_PRJNA524935.2.4	Schroeder MM et al., "A novel Arabidopsis pathosystem reveals cooperation of multiple hormonal response-pathways in host resistance against the global crop destroyer Macrophomina phaseolina.", Sci Rep, 2019 Dec 27;9(1):20083	https://www.ncbi.nlm.nih.gov/bioproject/?term=PRJNA524935
44	PRJNA526775	Nitrogen/ minus Cycloheximide/ Dexamethasone_PRJNA526775.2.3	Brooks MD et al., "Network Walking charts transcriptional dynamics of nitrogen signaling by integrating validated and predicted genome-wide interactions.", Nat Commun, 2019 Apr 5;10(1):1569	https://ncbi.nlm.nih.gov/bioproject/PRJNA526775
45	PRJDB5858	light 19h (light/dark 12h/12h)_PRJDB5858.2.6	Awazu A, Tanabe T, Kamitani M, Tezuka A, Nagano AJ (2018) Broad distribution spectrum from Gaussian to power law appears in stochastic variations in RNA-seq data. Sci Rep 8: 8339.	https://www.ncbi.nlm.nih.gov/bioproject/?term=PRJDB5858
46	PRJEB28610	dark 4d_PRJEB28610.2.1	Ré DA, Lang PLM, Yones C, Arce AL, Stegmayer G, Milone D, Manavella PA (2019) Alternative use of miRNA-biogenesis co-factors in plants at low temperatures. Development 146: dev172932.	https://www.ncbi.nlm.nih.gov/bioproject/?term=PRJEB28610

## Sheet: Fig. EV1D
Fig. EV1D	Project Number	Group Information	Reference	URLs
Ctrl	PRJDB5141	DRX064451& DRX064464	Nishida S, Kakei Y, Shimada Y, Fujiwara T (2017) Genome-wide analysis of specific alterations in transcript structure and accumulation caused by nutrient deficiencies in Arabidopsis thaliana. Plant J 91: 741-753.	https://ncbi.nlm.nih.gov/bioproject/391097
N	PRJDB5141	DRX064452& DRX064465	Nishida S, Kakei Y, Shimada Y, Fujiwara T (2017) Genome-wide analysis of specific alterations in transcript structure and accumulation caused by nutrient deficiencies in Arabidopsis thaliana. Plant J 91: 741-753.	https://ncbi.nlm.nih.gov/bioproject/391097
P	PRJDB5141	DRX064453& DRX064466	Nishida S, Kakei Y, Shimada Y, Fujiwara T (2017) Genome-wide analysis of specific alterations in transcript structure and accumulation caused by nutrient deficiencies in Arabidopsis thaliana. Plant J 91: 741-753.	https://ncbi.nlm.nih.gov/bioproject/391097
K	PRJDB5141	DRX064454& DRX064467	Nishida S, Kakei Y, Shimada Y, Fujiwara T (2017) Genome-wide analysis of specific alterations in transcript structure and accumulation caused by nutrient deficiencies in Arabidopsis thaliana. Plant J 91: 741-753.	https://ncbi.nlm.nih.gov/bioproject/391097
Ca	PRJDB5141	DRX064455& DRX064468	Nishida S, Kakei Y, Shimada Y, Fujiwara T (2017) Genome-wide analysis of specific alterations in transcript structure and accumulation caused by nutrient deficiencies in Arabidopsis thaliana. Plant J 91: 741-753.	https://ncbi.nlm.nih.gov/bioproject/391097
Mg	PRJDB5141	DRX064456& DRX064469	Nishida S, Kakei Y, Shimada Y, Fujiwara T (2017) Genome-wide analysis of specific alterations in transcript structure and accumulation caused by nutrient deficiencies in Arabidopsis thaliana. Plant J 91: 741-753.	https://ncbi.nlm.nih.gov/bioproject/391097
S	PRJDB5141	DRX064457& DRX064470	Nishida S, Kakei Y, Shimada Y, Fujiwara T (2017) Genome-wide analysis of specific alterations in transcript structure and accumulation caused by nutrient deficiencies in Arabidopsis thaliana. Plant J 91: 741-753.	https://ncbi.nlm.nih.gov/bioproject/391097
B	PRJDB5141	DRX064458& DRX064471	Nishida S, Kakei Y, Shimada Y, Fujiwara T (2017) Genome-wide analysis of specific alterations in transcript structure and accumulation caused by nutrient deficiencies in Arabidopsis thaliana. Plant J 91: 741-753.	https://ncbi.nlm.nih.gov/bioproject/391097
Fe	PRJDB5141	DRX064459& DRX064472	Nishida S, Kakei Y, Shimada Y, Fujiwara T (2017) Genome-wide analysis of specific alterations in transcript structure and accumulation caused by nutrient deficiencies in Arabidopsis thaliana. Plant J 91: 741-753.	https://ncbi.nlm.nih.gov/bioproject/391097
Mn	PRJDB5141	DRX064460& DRX064473	Nishida S, Kakei Y, Shimada Y, Fujiwara T (2017) Genome-wide analysis of specific alterations in transcript structure and accumulation caused by nutrient deficiencies in Arabidopsis thaliana. Plant J 91: 741-753.	https://ncbi.nlm.nih.gov/bioproject/391097
Zn	PRJDB5141	DRX064461& DRX064474	Nishida S, Kakei Y, Shimada Y, Fujiwara T (2017) Genome-wide analysis of specific alterations in transcript structure and accumulation caused by nutrient deficiencies in Arabidopsis thaliana. Plant J 91: 741-753.	https://ncbi.nlm.nih.gov/bioproject/391097
Cu	PRJDB5141	DRX064462& DRX064475	Nishida S, Kakei Y, Shimada Y, Fujiwara T (2017) Genome-wide analysis of specific alterations in transcript structure and accumulation caused by nutrient deficiencies in Arabidopsis thaliana. Plant J 91: 741-753.	https://ncbi.nlm.nih.gov/bioproject/391097
Mo	PRJDB5141	DRX064463& DRX064476	Nishida S, Kakei Y, Shimada Y, Fujiwara T (2017) Genome-wide analysis of specific alterations in transcript structure and accumulation caused by nutrient deficiencies in Arabidopsis thaliana. Plant J 91: 741-753.	https://ncbi.nlm.nih.gov/bioproject/391097

## Sheet: Fig. EV1E
Fig. EV1E	Project Number	Group Information	Reference	URLs
Database1	PRJNA422118	GSM2885144& GSM2885157& GSM2885170& GSM2885183& GSM2885196& GSM2885209& GSM2885222& GSM2885235& GSM2885248& GSM2885261& GSM2885274& GSM2885287& GSM2885300& GSM2885313& GSM2885326& GSM2885339	Gaudinier A, Rodriguez-Medina J, Zhang LF, Olson A, Liseron-Monfils C, Bågman A, Foret J, Abbitt S, Tang M, Li BH, et al. (2018) Transcriptional regulation of nitrogen-associated metabolism and growth. Nature 563: 259-264.	https://www.ncbi.nlm.nih.gov/bioproject/PRJNA422118
Database2	PRJNA526775	GSM3667125& GSM3667126& GSM3667127& GSM3667128& GSM3667129& GSM3667130& GSM3667131& GSM3667132	Li SX, Feng JC, An Y, Xia H (2023) Flexible, self-powered, and polarization-sensitive photodetector based on perovskite lateral heterojunction microwire arrays. Photon Res 11: 2231-2241.	https://ncbi.nlm.nih.gov/bioproject/PRJNA526775
Database3	PRJDB7233	DRX137645& DRX137646& DRX137651& DRX137652& DRX137654& DRX137655	Takami T, Ohnishi N, Kurita Y, Iwamura S, Ohnishi M, Kusaba M, Mimura T, Sakamoto W (2018) Organelle DNA degradation contributes to the efficient use of phosphate in seed plants. Nature Plants 4: 1044-1055.	https://www.ncbi.nlm.nih.gov/search/all/?term=PRJDB7233
Database4	PRJNA271927	SRX853396& SRX853397& SRX853398& SRX853402& SRX853403& SRX853404	Thieme CJ, Rojas-Triana M, Stecyk E, Schudoma C, Zhang W, Yang L, Miñambres M, Walther D, Schulze WX, Paz-Ares J, et al. (2015) Endogenous Arabidopsis messenger RNAs transported to distant tissues. Nat Plants 1: 15025.	https://ncbi.nlm.nih.gov/bioproject/271927
