# Supplementary material for: DSK2-mediated degradation of F-box protein LAO1 and class I TCPs modulates the nitrogen starvation response
Source: EMBO Rep. 2025 May 30;26(14):3614–39. doi: 10.1038/s44319-025-00491-9 (PMC12287301; doi:10.1038/s44319-025-00491-9)
Supplement: Supplementary file 4 — Source data Fig. 1 [file 44319_2025_491_MOESM4_ESM.zip]

Archive with 15 entries (7 files):
- Figure 1/
- Figure 1/Figure 1A/
- Figure 1/Figure 1A/Figure 1A.png
- Figure 1/Figure 1B/
- Figure 1/Figure 1B/Figure 1B.xls
- Figure 1/Figure 1C/
- Figure 1/Figure 1C/Figure 1C.png
- Figure 1/Figure 1D/
- Figure 1/Figure 1D/Figure 1D.png
- Figure 1/Figure 1E/
- Figure 1/Figure 1E/Figure 1E.xlsx
- Figure 1/Figure 1F/
- Figure 1/Figure 1F/Figure 1F.png
- Figure 1/Figure 1G/
- Figure 1/Figure 1G/Figure 1G.xlsx
