# Supplementary material for: DSK2-mediated degradation of F-box protein LAO1 and class I TCPs modulates the nitrogen starvation response
Source: EMBO Rep. 2025 May 30;26(14):3614–39. doi: 10.1038/s44319-025-00491-9 (PMC12287301; doi:10.1038/s44319-025-00491-9)
Supplement: Supplementary file 4 — Source data Fig. 1 [file 44319_2025_491_MOESM4_ESM.zip › Figure 1/Figure 1B/Figure 1B.xls]

## Sheet: Sheet1
Col	#5	#11	#12	#14	#15
1	0.000559939	0.000532629	0.00274472	0.00315323	0.00174673
1.09267	0.000719947	0.000532629	0.000848611	0.000350473	0.00151495
