# Supplementary material for: DSK2-mediated degradation of F-box protein LAO1 and class I TCPs modulates the nitrogen starvation response
Source: EMBO Rep. 2025 May 30;26(14):3614–39. doi: 10.1038/s44319-025-00491-9 (PMC12287301; doi:10.1038/s44319-025-00491-9)
Supplement: Supplementary file 4 — Source data Fig. 1 [file 44319_2025_491_MOESM4_ESM.zip › Figure 1/Figure 1E/Figure 1E.xlsx]

## Sheet: Sheet1
	+N			-N
Col	0.021833	0.024167	0.022	0.017286	0.0188	0.017188				Biomass
lao1(T)	0.020833	0.022333	0.0224	0.020667	0.020267	0.0218
Col	4.01627	3.71301	3.75549	1.78141	1.75767	2.01705	2.09858	1.99297	1.75389	Chlorophyll content
lao1(T)	3.7713	3.75299	3.98022	2.18707	1.82716	2.67684	2.40005	2.16525	2.06775
