# Supplementary material for: DSK2-mediated degradation of F-box protein LAO1 and class I TCPs modulates the nitrogen starvation response
Source: EMBO Rep. 2025 May 30;26(14):3614–39. doi: 10.1038/s44319-025-00491-9 (PMC12287301; doi:10.1038/s44319-025-00491-9)
Supplement: Supplementary file 4 — Source data Fig. 1 [file 44319_2025_491_MOESM4_ESM.zip › Figure 1/Figure 1G/Figure 1G.xlsx]

## Sheet: Sheet1
	+N			-N
Col	0.0524	0.0462	0.0498	0.0086	0.0087	0.0083	Biomass
HA-LAO1 #1	0.0416	0.046	0.0422	0.0063	0.0057	0.0055
HA-LAO1 #2	0.0462	0.0464	0.0434	0.0066	0.006	0.0065
Col	5.60662	6.32443	5.97695	1.81263	1.6569	2.03651	Chlorophyll content
HA-LAO1 #1	7.13751	6.40802	6.63108	0.623937	0.783888	0.799328
HA-LAO1 #2	6.3715	6.36293	6.39433	0.879676	0.963953	1.52705
