# Supplementary material for: DSK2-mediated degradation of F-box protein LAO1 and class I TCPs modulates the nitrogen starvation response
Source: EMBO Rep. 2025 May 30;26(14):3614–39. doi: 10.1038/s44319-025-00491-9 (PMC12287301; doi:10.1038/s44319-025-00491-9)
Supplement: Supplementary file 5 — Source data Fig. 2 [file 44319_2025_491_MOESM5_ESM.zip]

Archive with 13 entries (6 files):
- Figure 2/
- Figure 2/Figure 2A/
- Figure 2/Figure 2A/Figure 2A.xlsx
- Figure 2/Figure 2B/
- Figure 2/Figure 2B/Figure 2B.png
- Figure 2/Figure 2C/
- Figure 2/Figure 2C/图片1.png
- Figure 2/Figure 2D/
- Figure 2/Figure 2D/2D.xlsx
- Figure 2/Figure 2E/
- Figure 2/Figure 2E/2E.xlsx
- Figure 2/Figure 2F/
- Figure 2/Figure 2F/Figure 2F.png
