# Supplementary material for: DSK2-mediated degradation of F-box protein LAO1 and class I TCPs modulates the nitrogen starvation response
Source: EMBO Rep. 2025 May 30;26(14):3614–39. doi: 10.1038/s44319-025-00491-9 (PMC12287301; doi:10.1038/s44319-025-00491-9)
Supplement: Supplementary file 5 — Source data Fig. 2 [file 44319_2025_491_MOESM5_ESM.zip › Figure 2/Figure 2A/Figure 2A.xlsx]

## Sheet: Sheet1
	+N			-N
12h	1	1.02	1.03	0.78	0.74	0.79
24h	1.01	0.96	0.99	0.63	0.61	0.61
36	1.11	1.04	1.07	0.89	0.68	0.75
48h	0.983677	1.20459	1.17676	0.877422	0.526274	0.521258
72h	1	0.98	1.07	0.49	0.47	0.48
96h	0.842102	0.997283	1.08743	0.45129	0.644557	0.426924
