# Supplementary material for: DSK2-mediated degradation of F-box protein LAO1 and class I TCPs modulates the nitrogen starvation response
Source: EMBO Rep. 2025 May 30;26(14):3614–39. doi: 10.1038/s44319-025-00491-9 (PMC12287301; doi:10.1038/s44319-025-00491-9)
Supplement: Supplementary file 5 — Source data Fig. 2 [file 44319_2025_491_MOESM5_ESM.zip › Figure 2/Figure 2D/2D.xlsx]

## Sheet: Sheet1
	+N			-N
24h	0.999923	0.995527	1.00045	1.16904	0.619868	0.884397
36h	1	0.999958	0.999928	1.05695	0.718395	0.894487
48h	0.999983	1.00002	1.00001	0.523725	0.829189	0.632707
60h	0.99992	0.999503	0.999852	0.743695	0.906665	0.774178
