# Supplementary material for: DSK2-mediated degradation of F-box protein LAO1 and class I TCPs modulates the nitrogen starvation response
Source: EMBO Rep. 2025 May 30;26(14):3614–39. doi: 10.1038/s44319-025-00491-9 (PMC12287301; doi:10.1038/s44319-025-00491-9)
Supplement: Supplementary file 5 — Source data Fig. 2 [file 44319_2025_491_MOESM5_ESM.zip › Figure 2/Figure 2E/2E.xlsx]

## Sheet: Sheet1
+N	-N
0.0189083	0.0130812
0.0128667	0.0135483
0.0213224	0.00874491
0.0129687	0.0127628
0.0176789	0.0103138
