# Supplementary material for: DSK2-mediated degradation of F-box protein LAO1 and class I TCPs modulates the nitrogen starvation response
Source: EMBO Rep. 2025 May 30;26(14):3614–39. doi: 10.1038/s44319-025-00491-9 (PMC12287301; doi:10.1038/s44319-025-00491-9)
Supplement: Supplementary file 6 — Source data Fig. 3 [file 44319_2025_491_MOESM6_ESM.zip]

Archive with 21 entries (12 files):
- Figure 3/
- Figure 3/3A/
- Figure 3/3A/Fig 3A.xls
- Figure 3/3A/Figure 3A.png
- Figure 3/3B/
- Figure 3/3B/3B.xls
- Figure 3/3B/Figure 3B.png
- Figure 3/3C/
- Figure 3/3C/3C.xlsx
- Figure 3/3C/Figure 3C.png
- Figure 3/3D/
- Figure 3/3D/Figure 3D.xls
- Figure 3/3E/
- Figure 3/3E/Figure 3E.png
- Figure 3/3F/
- Figure 3/3F/3F.xlsx
- Figure 3/3F/Figure 3F.png
- Figure 3/3G/
- Figure 3/3G/Figure 3G.png
- Figure 3/3H/
- Figure 3/3H/3H.xlsx
