# Supplementary material for: DSK2-mediated degradation of F-box protein LAO1 and class I TCPs modulates the nitrogen starvation response
Source: EMBO Rep. 2025 May 30;26(14):3614–39. doi: 10.1038/s44319-025-00491-9 (PMC12287301; doi:10.1038/s44319-025-00491-9)
Supplement: Supplementary file 6 — Source data Fig. 3 [file 44319_2025_491_MOESM6_ESM.zip › Figure 3/3A/Fig 3A.xls]

## Sheet: Fig 3A
	-N
	CHX		CHX+E64d
0	30	60	30	60	min
1	0.451359	0.277922	0.789324	0.370609
1	0.387139	0.070228	0.500589	0.379413
1	0.427689	0.278369	0.752057	0.294678
