# Supplementary material for: DSK2-mediated degradation of F-box protein LAO1 and class I TCPs modulates the nitrogen starvation response
Source: EMBO Rep. 2025 May 30;26(14):3614–39. doi: 10.1038/s44319-025-00491-9 (PMC12287301; doi:10.1038/s44319-025-00491-9)
Supplement: Supplementary file 6 — Source data Fig. 3 [file 44319_2025_491_MOESM6_ESM.zip › Figure 3/3B/3B.xls]

## Sheet: Sheet1
-N CHX
35S:HA-LAO1			35S:HA-LAO1/atg5-1			35S:HA-LAO1/atg7-3
0	30	60	0	30	60	0	30	60	min
1	0.540785	0.302879	1.49818	1.26132	0.888412	2.6166	1.37437	1.24035
0.999999	0.632117	0.0669593	2.48327	1.37466	1.05931	2.347	1.06342	0.540244
1	0.36595	0.164128	1.64687	0.797838	0.456494	1.70289	1.50809	1.02099
