# Supplementary material for: DSK2-mediated degradation of F-box protein LAO1 and class I TCPs modulates the nitrogen starvation response
Source: EMBO Rep. 2025 May 30;26(14):3614–39. doi: 10.1038/s44319-025-00491-9 (PMC12287301; doi:10.1038/s44319-025-00491-9)
Supplement: Supplementary file 6 — Source data Fig. 3 [file 44319_2025_491_MOESM6_ESM.zip › Figure 3/3C/3C.xlsx]

## Sheet: Sheet1
-N
35S:HA-LAO1			35S:HA-LAO1/atg5-1			35S:HA-LAO1/atg7-3
0	12	24	0	12	24	0	12	24	h
1	0.621846	0.243791	1.38571	1.33295	0.939233	2.3384	1.8011	1.1688
1	0.825427	0.48908	1.6114	1.32794	1.117	1.49476	1.20612	1.02665
1	0.796379	0.434031	1.27261	1.19615	1.00681	1.82676	1.25624	0.969467
