# Supplementary material for: DSK2-mediated degradation of F-box protein LAO1 and class I TCPs modulates the nitrogen starvation response
Source: EMBO Rep. 2025 May 30;26(14):3614–39. doi: 10.1038/s44319-025-00491-9 (PMC12287301; doi:10.1038/s44319-025-00491-9)
Supplement: Supplementary file 6 — Source data Fig. 3 [file 44319_2025_491_MOESM6_ESM.zip › Figure 3/3D/Figure 3D.xls]

## Sheet: Sheet1
Col	atg5-1		Col	atg7-3
0.00376147	0.00546206		0.003402	0.0090225
0.000852835	0.0061503		0.0020199	0.0067277
0.00192219	0.00420254		0.0023306	0.004286
0.00168687	0.00405951		0.0020892	0.004046
			0.0019437	0.0030318
