# Supplementary material for: DSK2-mediated degradation of F-box protein LAO1 and class I TCPs modulates the nitrogen starvation response
Source: EMBO Rep. 2025 May 30;26(14):3614–39. doi: 10.1038/s44319-025-00491-9 (PMC12287301; doi:10.1038/s44319-025-00491-9)
Supplement: Supplementary file 6 — Source data Fig. 3 [file 44319_2025_491_MOESM6_ESM.zip › Figure 3/3F/3F.xlsx]

## Sheet: 3F
Col	atg5-1	atg7-3	HA-LAO1	HA-LAO1/atg5-1	HA-LAO1/atg7-3
5.03472	5.56712	5.99972	4.88821	3.34662	2.96514
5.65843	5.64236	5.64655	4.7494	3.85155	3.38997
5.6849	5.26331	5.54192	4.82203	3.90537	3.14025
