# Supplementary material for: DSK2-mediated degradation of F-box protein LAO1 and class I TCPs modulates the nitrogen starvation response
Source: EMBO Rep. 2025 May 30;26(14):3614–39. doi: 10.1038/s44319-025-00491-9 (PMC12287301; doi:10.1038/s44319-025-00491-9)
Supplement: Supplementary file 6 — Source data Fig. 3 [file 44319_2025_491_MOESM6_ESM.zip › Figure 3/3H/3H.xlsx]

## Sheet: 3H
Biomass
Col	lao1(T)	atg5-1	lao1(T) atg5-1
0.017286	0.020667	0.009467	0.015
0.0188	0.020267	0.009267	0.015286
0.017188	0.0218	0.009133	0.015286
chlorophyll content
Col	lao1(T)	atg5-1	lao1(T) atg5-1
2.3749	2.05576	0.485193	1.07485
1.96085	2.4458	0.301388	1.31742
2.24333	2.55137	0.243469	0.997619
