# Supplementary material for: DSK2-mediated degradation of F-box protein LAO1 and class I TCPs modulates the nitrogen starvation response
Source: EMBO Rep. 2025 May 30;26(14):3614–39. doi: 10.1038/s44319-025-00491-9 (PMC12287301; doi:10.1038/s44319-025-00491-9)
Supplement: Supplementary file 7 — Source data Fig. 4 [file 44319_2025_491_MOESM7_ESM.zip]

Archive with 19 entries (10 files):
- Figure 4/
- Figure 4/4A/
- Figure 4/4A/Figure 4A.png
- Figure 4/4B/
- Figure 4/4B/Figure 4B.png
- Figure 4/4C/
- Figure 4/4C/Figure 4C.png
- Figure 4/4D/
- Figure 4/4D/Figure 4D.png
- Figure 4/4E/
- Figure 4/4E/Figure 4E.png
- Figure 4/4F/
- Figure 4/4F/Figure 4F.png
- Figure 4/4F/Figure 4F.xls
- Figure 4/4G/
- Figure 4/4G/4G.xlsx
- Figure 4/4G/Figure 4G.png
- Figure 4/4H/
- Figure 4/4H/4H.xls
