# Supplementary material for: DSK2-mediated degradation of F-box protein LAO1 and class I TCPs modulates the nitrogen starvation response
Source: EMBO Rep. 2025 May 30;26(14):3614–39. doi: 10.1038/s44319-025-00491-9 (PMC12287301; doi:10.1038/s44319-025-00491-9)
Supplement: Supplementary file 7 — Source data Fig. 4 [file 44319_2025_491_MOESM7_ESM.zip › Figure 4/4F/Figure 4F.xls]

## Sheet: Sheet1
-N CHX
HA-LAO1			HA-LAO1/dsk2 cr #11			HA-LAO1/ dsk2 cr #13
0	30	60	0	30	60	0	30	60	min
0.999999	0.804552	0.246409	1.44204	1.17492	1.0636	2.28758	1.88704	1.12137
1	0.524365	0.250466	1.19806	0.950403	0.65382	1.33851	1.38817	0.697807
0.999999	0.500987	0.212307	1.66714	0.911107	0.861601	1.99472	1.41555	0.674624
