# Supplementary material for: DSK2-mediated degradation of F-box protein LAO1 and class I TCPs modulates the nitrogen starvation response
Source: EMBO Rep. 2025 May 30;26(14):3614–39. doi: 10.1038/s44319-025-00491-9 (PMC12287301; doi:10.1038/s44319-025-00491-9)
Supplement: Supplementary file 7 — Source data Fig. 4 [file 44319_2025_491_MOESM7_ESM.zip › Figure 4/4G/4G.xlsx]

## Sheet: 4G
-N
HA-LAO1			HA-LAO1/dsk2 cr #11			HA-LAO1/dsk2 cr #13
0	12	24	0	12	24	0	12	24	h
0.999999	0.611901	0.219761	1.58134	1.61584	1.06355	2.15936	1.77667	1.60985
0.999999	0.755832	0.45186	2.34244	2.16746	1.50859	2.6892	2.31215	1.40601
1	0.774007	0.669087	1.49985	1.21763	1.02668	1.44979	1.0796	0.90035
