# Supplementary material for: DSK2-mediated degradation of F-box protein LAO1 and class I TCPs modulates the nitrogen starvation response
Source: EMBO Rep. 2025 May 30;26(14):3614–39. doi: 10.1038/s44319-025-00491-9 (PMC12287301; doi:10.1038/s44319-025-00491-9)
Supplement: Supplementary file 7 — Source data Fig. 4 [file 44319_2025_491_MOESM7_ESM.zip › Figure 4/4H/4H.xls]

## Sheet: Sheet1
Col	dsk2 cr #1	UBQ
0.0476949	0.100497
0.0432597	0.112102
0.0458372	0.133112
Col	dsk2 cr #1	2K
0.000539326	0.00844713
0.000501562	0.00673342
0.000699854	0.00380903
Col	dsk2 cr #1	3K
0.0131231	0.0344805
0.0146249	0.0210193
0.0168881	0.0260439
