# Supplementary material for: DSK2-mediated degradation of F-box protein LAO1 and class I TCPs modulates the nitrogen starvation response
Source: EMBO Rep. 2025 May 30;26(14):3614–39. doi: 10.1038/s44319-025-00491-9 (PMC12287301; doi:10.1038/s44319-025-00491-9)
Supplement: Supplementary file 8 — Source data Fig. 5 [file 44319_2025_491_MOESM8_ESM.zip]

Archive with 14 entries (7 files):
- Figure 5/
- Figure 5/5A/
- Figure 5/5A/Figure 5A.png
- Figure 5/5B/
- Figure 5/5B/5B.xlsx
- Figure 5/5C/
- Figure 5/5C/Figure 5C#1.png
- Figure 5/5C/Figure 5C#2.png
- Figure 5/5D/
- Figure 5/5D/Figure 5D.png
- Figure 5/5E/
- Figure 5/5E/Figure 5E.png
- Figure 5/5F/
- Figure 5/5F/5F.xlsx
