# Supplementary material for: DSK2-mediated degradation of F-box protein LAO1 and class I TCPs modulates the nitrogen starvation response
Source: EMBO Rep. 2025 May 30;26(14):3614–39. doi: 10.1038/s44319-025-00491-9 (PMC12287301; doi:10.1038/s44319-025-00491-9)
Supplement: Supplementary file 8 — Source data Fig. 5 [file 44319_2025_491_MOESM8_ESM.zip › Figure 5/5B/5B.xlsx]

## Sheet: 5B
Col	HA-LAO1	GFP-DSK2	GFP-DSK2 HA-LAO1		Chlorophyll content			Col	HA-LAO1	GFP-DSK2	GFP-DSK2 HA-LAO1		Biomass
4.15832	1.47455	4.31972	3.71945					0.010313	0.005312	0.008688	0.010267
3.89219	1.36416	3.86116	4.47957					0.00925	0.005688	0.008438	0.0092
4.37112	1.51439	4.58554	4.6678					0.008	0.005188	0.008063	0.008133
