# Supplementary material for: DSK2-mediated degradation of F-box protein LAO1 and class I TCPs modulates the nitrogen starvation response
Source: EMBO Rep. 2025 May 30;26(14):3614–39. doi: 10.1038/s44319-025-00491-9 (PMC12287301; doi:10.1038/s44319-025-00491-9)
Supplement: Supplementary file 8 — Source data Fig. 5 [file 44319_2025_491_MOESM8_ESM.zip › Figure 5/5F/5F.xlsx]

## Sheet: 5F
Col	HA-LAO1	dsk2 cr #1	dsk2 cr #2	HA-LAO1 dsk2 cr #11	HA-LAO1 dsk2 cr #13		Chlorophyll content		Col	HA-LAO1	dsk2 cr #1	dsk2 cr #2	HA-LAO1 dsk2 cr #11	HA-LAO1 dsk2 cr #13		Biomass
4.16476	1.2572	4.89569	5.25666	3.01266	3.60864				0.0186	0.00493333	0.0199	0.0217	0.0064	0.0108
3.93035	1.3981	4.6658	4.86172	3.28555	3.61877				0.0168667	0.00566667	0.0224	0.0214	0.00786667	0.00886667
4.55964	1.5936	4.9429	5.15492	3.26207	3.19421				0.0159333	0.0044	0.0246	0.0196	0.00833333	0.0074
