# Supplementary material for: DSK2-mediated degradation of F-box protein LAO1 and class I TCPs modulates the nitrogen starvation response
Source: EMBO Rep. 2025 May 30;26(14):3614–39. doi: 10.1038/s44319-025-00491-9 (PMC12287301; doi:10.1038/s44319-025-00491-9)
Supplement: Supplementary file 9 — Source data Fig. 6 [file 44319_2025_491_MOESM9_ESM.zip]

Archive with 17 entries (9 files):
- Figure 6/
- Figure 6/6A/
- Figure 6/6A/Figure 6A.png
- Figure 6/6B/
- Figure 6/6B/Figure 6B.png
- Figure 6/6C/
- Figure 6/6C/Figure 6C.png
- Figure 6/6D/
- Figure 6/6D/Figure 6D.png
- Figure 6/6D/Figure 6D.xls
- Figure 6/6E/
- Figure 6/6E/6E.xlsx
- Figure 6/6F/
- Figure 6/6F/Figure 6F.xls
- Figure 6/6G/
- Figure 6/6G/6G.xls
- Figure 6/6G/Figure 6G.png
