# Supplementary material for: DSK2-mediated degradation of F-box protein LAO1 and class I TCPs modulates the nitrogen starvation response
Source: EMBO Rep. 2025 May 30;26(14):3614–39. doi: 10.1038/s44319-025-00491-9 (PMC12287301; doi:10.1038/s44319-025-00491-9)
Supplement: Supplementary file 9 — Source data Fig. 6 [file 44319_2025_491_MOESM9_ESM.zip › Figure 6/6D/Figure 6D.xls]

## Sheet: Sheet1
Col	DSK2-RNAi
1.00001	2.05906
1.00044	1.93261
1.00009	3.50615
Col	DSK2-OE
1.00063	0.849056
1.00001	0.77059
1.00004	0.819589
