# Supplementary material for: DSK2-mediated degradation of F-box protein LAO1 and class I TCPs modulates the nitrogen starvation response
Source: EMBO Rep. 2025 May 30;26(14):3614–39. doi: 10.1038/s44319-025-00491-9 (PMC12287301; doi:10.1038/s44319-025-00491-9)
Supplement: Supplementary file 9 — Source data Fig. 6 [file 44319_2025_491_MOESM9_ESM.zip › Figure 6/6E/6E.xlsx]

## Sheet: 6E
TCP7			TCP14			TCP15			TCP21
Col	dsk2 cr #1		Col	dsk2 cr #1		Col	dsk2 cr #1		Col	dsk2 cr #1
2.1043	3.45293		1.2262	2.79282		2.37472	7.66335		2.2057	4.15676
2.35847	5.15739		1.43477	1.96009		1.0655	8.92891		2.32672	4.8373
2.32282	4.40286		1.66044	2.78854		2.35491	11.7474		2.06953	5.02835
									2.11952	5.61204
									2.25832	4.66185
