# Supplementary material for: DSK2-mediated degradation of F-box protein LAO1 and class I TCPs modulates the nitrogen starvation response
Source: EMBO Rep. 2025 May 30;26(14):3614–39. doi: 10.1038/s44319-025-00491-9 (PMC12287301; doi:10.1038/s44319-025-00491-9)
Supplement: Supplementary file 9 — Source data Fig. 6 [file 44319_2025_491_MOESM9_ESM.zip › Figure 6/6F/Figure 6F.xls]

## Sheet: Sheet1
Col	GFP-DSK2	GFP-DSK2 (+MG132)	GFP-DSK2 (+E64d)		TCP14-LUC
0.0503393	0.00645556	0.0604697	0.0988859
0.0373825	0.0195818	0.0382358	0.109301
0.0693283	0.0164227	0.0569475	0.0778724
0.0411984	0.0109225	0.0462382	0.04091
Col	GFP-DSK2	GFP-DSK2 (+MG132)	GFP-DSK2 (+E64d)		TCP21-LUC
0.106319	0.0506992	0.162115	0.283051
0.11534	0.0326286	0.104678	0.169042
0.15338	0.0341553	0.151423	0.154228
0.127933	0.0354305	0.156711	0.0938383
