# Supplementary material for: DSK2-mediated degradation of F-box protein LAO1 and class I TCPs modulates the nitrogen starvation response
Source: EMBO Rep. 2025 May 30;26(14):3614–39. doi: 10.1038/s44319-025-00491-9 (PMC12287301; doi:10.1038/s44319-025-00491-9)
Supplement: Supplementary file 9 — Source data Fig. 6 [file 44319_2025_491_MOESM9_ESM.zip › Figure 6/6G/6G.xls]

## Sheet: Sheet3
GFP-TCP14			GFP-TCP14/dsk2 cr #3
0	12	24	0	12	24
0.999999	1.2538	2.90917	3.03471	7.13885	14.3868
1	3.40838	6.18418	6.87187	11.3669	13.0379
1	1.96877	5.85144	16.3719	20.5277	24.261
GFP-TCP21			GFP-TCP21/dsk2 cr #19
0	12	24	0	12	24
0.999999	1.51632	2.81861	1.47909	2.98196	4.44723
1	2.15542	2.40973	2.77514	4.17026	4.84471
1	1.62455	1.74858	1.69795	2.03275	3.04167
