# Supplementary material for: DSK2-mediated degradation of F-box protein LAO1 and class I TCPs modulates the nitrogen starvation response
Source: EMBO Rep. 2025 May 30;26(14):3614–39. doi: 10.1038/s44319-025-00491-9 (PMC12287301; doi:10.1038/s44319-025-00491-9)
Supplement: Supplementary file 10 — Source data Fig. 7 [file 44319_2025_491_MOESM10_ESM.zip]

Archive with 13 entries (6 files):
- Figure 7/
- Figure 7/Figure 7A/
- Figure 7/Figure 7A/Figure 7A.png
- Figure 7/Figure 7B/
- Figure 7/Figure 7B/7B.xlsx
- Figure 7/Figure 7C/
- Figure 7/Figure 7C/Figure 7C.png
- Figure 7/Figure 7D/
- Figure 7/Figure 7D/Figure 7D.xls
- Figure 7/Figure 7E/
- Figure 7/Figure 7E/Figure 7E.png
- Figure 7/Figure 7F/
- Figure 7/Figure 7F/Figure 7F.xls
