# Supplementary material for: DSK2-mediated degradation of F-box protein LAO1 and class I TCPs modulates the nitrogen starvation response
Source: EMBO Rep. 2025 May 30;26(14):3614–39. doi: 10.1038/s44319-025-00491-9 (PMC12287301; doi:10.1038/s44319-025-00491-9)
Supplement: Supplementary file 10 — Source data Fig. 7 [file 44319_2025_491_MOESM10_ESM.zip › Figure 7/Figure 7B/7B.xlsx]

## Sheet: 7B
Biomass	Col			tcp14			tcp15			tcp14/15			tcp7/14/21			tcp14/15/21			tcpQ			tcpS
+N	0.0424	0.0396	0.0394	0.0414	0.0416	0.0374	0.0366	0.037	0.04	0.0474	0.0398	0.0392	0.04	0.0388	0.0392	0.0402	0.0412	0.0474	0.0406	0.0422	0.0472	0.0418	0.0372	0.0386
-N	0.0316	0.0264	0.028692	0.0255	0.024733	0.026733	0.027067	0.0272	0.026667	0.0258	0.025133	0.027867	0.021133	0.019667	0.022733	0.021556	0.019333	0.024111	0.019667	0.020533	0.0212	0.0186	0.016933	0.020267
chlorophyll content	Col			tcp14			tcp15			tcp14/15			tcp7/14/21			tcp14/15/21			tcpQ			tcpS
+N	6.0754	6.25061	6.23505	6.14871	5.94368	6.37892	6.02136	6.07319	5.59436	5.15503	5.84018	6.01594	6.4418	5.43478	5.66416	6.35746	6.26837	5.35814	6.39694	6.14393	5.46878	6.06865	5.54714	5.45929
-N	3.97658	4.01565	4.17706	4.35204	4.21451	3.92034	3.89845	3.88345	3.93782	4.00191	4.19091	3.77466	3.85479	4.13427	3.63754	3.67199	3.64231	3.52012	3.36141	3.69866	3.76558	2.43339	2.6928	3.66887
