# Supplementary material for: DSK2-mediated degradation of F-box protein LAO1 and class I TCPs modulates the nitrogen starvation response
Source: EMBO Rep. 2025 May 30;26(14):3614–39. doi: 10.1038/s44319-025-00491-9 (PMC12287301; doi:10.1038/s44319-025-00491-9)
Supplement: Supplementary file 10 — Source data Fig. 7 [file 44319_2025_491_MOESM10_ESM.zip › Figure 7/Figure 7D/Figure 7D.xls]

## Sheet: Sheet1
Biomass	Col			HA-LAO1			GFP-TCP14/HA-LAO1			GFP-TCP21/HA-LAO1
+N	0.039	0.039429	0.033286	0.038571	0.041	0.036286	0.040286	0.037714	0.036429	0.032857	0.035714	0.033
-N	0.0079	0.0088	0.0074	0.0045	0.0046	0.0043	0.0063	0.0063	0.0059	0.0066	0.0061	0.0056
chlorophyll content	Col			HA-LAO1			GFP-TCP14/HA-LAO1			GFP-TCP21/HA-LAO1
+N	5.62904	5.5723	6.43275	5.66532	5.34297	6.00978	5.44955	5.82029	6.02005	6.63442	6.16072	6.67
-N	2.82169	2.48399	2.4229	1.10767	0.911691	1.33013	2.5218	2.1863	2.60294	2.27222	2.24522	2.8496
