# Supplementary material for: DSK2-mediated degradation of F-box protein LAO1 and class I TCPs modulates the nitrogen starvation response
Source: EMBO Rep. 2025 May 30;26(14):3614–39. doi: 10.1038/s44319-025-00491-9 (PMC12287301; doi:10.1038/s44319-025-00491-9)
Supplement: Supplementary file 10 — Source data Fig. 7 [file 44319_2025_491_MOESM10_ESM.zip › Figure 7/Figure 7F/Figure 7F.xls]

## Sheet: Sheet1
Biomass	Col			lao1(T)			tcpQ			lao1 cr/tcpQ
+N	0.038	0.038	0.036	0.037	0.0426	0.0378	0.0412	0.0382	0.04	0.036667	0.035167	0.044667
-N	0.0081	0.0068	0.0047	0.0099	0.0102	0.0097	0.0033	0.0033	0.0033	0.0034	0.0038	0.0027
chlorophyll content	Col			lao1(T)			tcpQ			lao1 cr/tcpQ
+N	7.59954	7.20681	7.43211	7.69261	6.91721	7.12866	7.00515	7.26267	6.97897	7.06868	7.41684	5.72456
-N	2.4551	2.59074	2.99475	5.47138	5.17324	5.3626	1.86798	1.98365	1.81858	1.93366	2.3273	2.30602
