# Supplementary material for: DSK2-mediated degradation of F-box protein LAO1 and class I TCPs modulates the nitrogen starvation response
Source: EMBO Rep. 2025 May 30;26(14):3614–39. doi: 10.1038/s44319-025-00491-9 (PMC12287301; doi:10.1038/s44319-025-00491-9)
Supplement: Supplementary file 11 — EV+Appendix Fig Source Data [file 44319_2025_491_MOESM11_ESM.zip]

Archive with 95 entries (59 files):
- Appendix/
- Appendix/Appendix Figure S1/
- Appendix/Appendix Figure S1/Appendix Figure S1.xlsx
- Appendix/Appendix Figure S2/
- Appendix/Appendix Figure S2/Appendix Figure S2A.png
- Appendix/Appendix Figure S2/Appendix Figure S2B.xls
- Appendix/Appendix Figure S2/Appendix Figure S2C.xls
- Appendix/Appendix Figure S3/
- Appendix/Appendix Figure S3/S3A.xlsx
- Appendix/Appendix Figure S3/S3B.xlsx
- Appendix/Appendix Figure S3/S3C.xlsx
- Appendix/Appendix Figure S3/S3D.xlsx
- Appendix/Appendix Figure S4/
- Appendix/Appendix Figure S4/Appendix Figure S3#11A.png
- Appendix/Appendix Figure S4/Appendix Figure S3#11B.png
- Appendix/Appendix Figure S4/Appendix Figure S3#13A.png
- Appendix/Appendix Figure S4/Appendix Figure S3#13B.png
- Appendix/Appendix Figure S5/
- Appendix/Appendix Figure S5/Appendix Figure S4-1.png
- Appendix/Appendix Figure S5/Appendix Figure S4-2.png
- Appendix/Appendix Figure S5/Appendix Figure S4-3.png
- Appendix/Appendix Figure S5/Appendix Figure S4-4.png
- Appendix/Appendix Figure S6/
- Appendix/Appendix Figure S6/Appendix Figure S6A.xls
- Appendix/Appendix Figure S6/Appendix Figure S6B.png
- Appendix/Appendix Figure S6/Appendix Figure S6C.xlsx
- Appendix/Appendix Figure S7/
- Appendix/Appendix Figure S7/Appendix Figure S7A.png
- Appendix/Appendix Figure S7/Appendix Figure S7B.png
- Appendix/Appendix Figure S7/Appendix Figure S7C.xlsx
- EV/
- EV/EV1/
- EV/EV1/EV1D/
- EV/EV1/EV1D/EV1D.xls
- EV/EV1/EV1E/
- EV/EV1/EV1E/EV1E.xls
- EV/EV2/
- EV/EV2/EV2A/
- EV/EV2/EV2A/EV2A.png
- EV/EV2/EV2B/
- EV/EV2/EV2B/EV2B.xls
- EV/EV2/EV2C/
- EV/EV2/EV2C/EV2C.png
- EV/EV2/EV2D/
- EV/EV2/EV2D/EV2D.png
- EV/EV2/EV2E/
- EV/EV2/EV2E/EV2E.xls
- EV/EV2/EV2F/
- EV/EV2/EV2F/EV2F.png
- EV/EV2/EV2G/
- EV/EV2/EV2G/EV2G.png
- EV/EV2/EV2H/
- EV/EV2/EV2H/EV2H.xls
- EV/EV2/EV2I/
- EV/EV2/EV2I/EV2I.png
- EV/EV2/EV2J/
- EV/EV2/EV2J/EV2J.png
- EV/EV3/
- EV/EV3/EV3A/
- EV/EV3/EV3A/EV3A.png
- EV/EV3/EV3B/
- EV/EV3/EV3B/EV3B.png
- EV/EV3/EV3C/
- EV/EV3/EV3C/EV3C.png
- EV/EV3/EV3D/
- EV/EV3/EV3D/EV3D.xls
- EV/EV4/
- EV/EV4/EV4A/
- EV/EV4/EV4A/EV4A.xls
- EV/EV4/EV4B/
- EV/EV4/EV4B/EV4B.png
- EV/EV4/EV4C/
- EV/EV4/EV4C/EV4C-compiled.png
- EV/EV4/EV4C/LAO1-YN+TCP14-YC (BF).jpg
- EV/EV4/EV4C/LAO1-YN+TCP14-YC (Merge).jpg
- EV/EV4/EV4C/LAO1-YN+TCP14-YC (YFP).jpg
- EV/EV4/EV4C/LAO1-YN+TCP21-YC (BF).jpg
- EV/EV4/EV4C/LAO1-YN+TCP21-YC (Merge).jpg
- EV/EV4/EV4C/LAO1-YN+TCP21-YC (YFP).jpg
- EV/EV4/EV4C/LAO1-YN+YC (BF).jpg
- EV/EV4/EV4C/LAO1-YN+YC (Merge).jpg
- EV/EV4/EV4C/LAO1-YN+YC (YFP).jpg
- EV/EV4/EV4C/YN+TCP14-YC (BF).jpg
- EV/EV4/EV4C/YN+TCP14-YC (Merge).jpg
- EV/EV4/EV4C/YN+TCP14-YC (YFP).jpg
- EV/EV4/EV4C/YN+TCP21-YC (BF).jpg
- EV/EV4/EV4C/YN+TCP21-YC (Merge).jpg
- EV/EV4/EV4C/YN+TCP21-YC (YFP).jpg
- EV/EV4/EV4D/
- EV/EV4/EV4D/EV4D.png
- EV/EV4/EV4E/
- EV/EV4/EV4E/EV4E.png
- EV/EV4/EV4F/
- EV/EV4/EV4F/EV4F.xls
- EV/EV5/
