# Supplementary material for: DSK2-mediated degradation of F-box protein LAO1 and class I TCPs modulates the nitrogen starvation response
Source: EMBO Rep. 2025 May 30;26(14):3614–39. doi: 10.1038/s44319-025-00491-9 (PMC12287301; doi:10.1038/s44319-025-00491-9)
Supplement: Supplementary file 11 — EV+Appendix Fig Source Data [file 44319_2025_491_MOESM11_ESM.zip › Appendix/Appendix Figure S1/Appendix Figure S1.xlsx]

## Sheet: Sheet1
Col	LAO1 OE1	LAO1 OE2
1	10.75	6.38
1.08	11.99	6.55
1.19	12.24	6.12
