# Supplementary material for: DSK2-mediated degradation of F-box protein LAO1 and class I TCPs modulates the nitrogen starvation response
Source: EMBO Rep. 2025 May 30;26(14):3614–39. doi: 10.1038/s44319-025-00491-9 (PMC12287301; doi:10.1038/s44319-025-00491-9)
Supplement: Supplementary file 11 — EV+Appendix Fig Source Data [file 44319_2025_491_MOESM11_ESM.zip › Appendix/Appendix Figure S2/Appendix Figure S2B.xls]

## Sheet: Sheet1
CHX
	+N				-N
0	15	30	60	120	15	30	60	120	min
1.00007	1.14727	0.945677	0.175511	0.049575	0.328394	0.304366	0.236768	0.105074
1.00003	0.854634	0.625296	0.560941	0.382036	0.64518	0.588165	0.357007	0.258857
1.00006	1.05755	0.849575	0.311447	0.197637	0.414728	0.234948	0.254507	0.086699
