# Supplementary material for: DSK2-mediated degradation of F-box protein LAO1 and class I TCPs modulates the nitrogen starvation response
Source: EMBO Rep. 2025 May 30;26(14):3614–39. doi: 10.1038/s44319-025-00491-9 (PMC12287301; doi:10.1038/s44319-025-00491-9)
Supplement: Supplementary file 11 — EV+Appendix Fig Source Data [file 44319_2025_491_MOESM11_ESM.zip › Appendix/Appendix Figure S2/Appendix Figure S2C.xls]

## Sheet: Sheet1
+N				-N
1.00007	1.00003	1.00006		1.00007	1.00003	1.00006
1.14727	0.854634	1.05755		0.328394	0.64518	0.414728
0.945677	0.625296	0.849575		0.304366	0.588165	0.234948
0.175511	0.560941	0.311447		0.236768	0.357007	0.254507
0.0495746	0.382036	0.197637		0.105074	0.258857	0.0866988
