# Supplementary material for: DSK2-mediated degradation of F-box protein LAO1 and class I TCPs modulates the nitrogen starvation response
Source: EMBO Rep. 2025 May 30;26(14):3614–39. doi: 10.1038/s44319-025-00491-9 (PMC12287301; doi:10.1038/s44319-025-00491-9)
Supplement: Supplementary file 11 — EV+Appendix Fig Source Data [file 44319_2025_491_MOESM11_ESM.zip › Appendix/Appendix Figure S3/S3A.xlsx]

## Sheet: Sheet1
	HA-LAO1			HA-LAO1/atg5-1			HA-LAO1/atg7-3
0	1	0.999999	1	1.01074	1.00025	1.00002	1.00191	1.00422	1.00008
30	0.540785	0.632117	0.36595	0.850942	0.553705	0.48447	0.526252	0.455009	0.885677
60	0.302879	0.066959	0.164128	0.599361	0.426682	0.277196	0.474938	0.231156	0.599613
