# Supplementary material for: DSK2-mediated degradation of F-box protein LAO1 and class I TCPs modulates the nitrogen starvation response
Source: EMBO Rep. 2025 May 30;26(14):3614–39. doi: 10.1038/s44319-025-00491-9 (PMC12287301; doi:10.1038/s44319-025-00491-9)
Supplement: Supplementary file 11 — EV+Appendix Fig Source Data [file 44319_2025_491_MOESM11_ESM.zip › Appendix/Appendix Figure S3/S3B.xlsx]

## Sheet: Sheet1
	HA-LAO1			HA-LAO1/atg5-1			HA-LAO1/atg7-3
0	1	1	1	1.00006	0.999732	1.00002	0.99993	1.00425	1.00023
12	0.621846	0.825427	0.796379	0.961982	0.823871	0.939944	0.770171	0.810327	0.687843
24	0.243791	0.48908	0.434031	0.677839	0.692998	0.79116	0.499795	0.689754	0.530824
