# Supplementary material for: DSK2-mediated degradation of F-box protein LAO1 and class I TCPs modulates the nitrogen starvation response
Source: EMBO Rep. 2025 May 30;26(14):3614–39. doi: 10.1038/s44319-025-00491-9 (PMC12287301; doi:10.1038/s44319-025-00491-9)
Supplement: Supplementary file 11 — EV+Appendix Fig Source Data [file 44319_2025_491_MOESM11_ESM.zip › Appendix/Appendix Figure S3/S3C.xlsx]

## Sheet: Sheet1
	HA-LAO1			HA-LAO1/dsk2 cr#11			HA-LAO1/dsk2 cr#13
0	1.00003	1.00023	1.00097	1.00045	0.999894	1.0042	0.999721	1.0022	1.07756
30	0.804574	0.524488	0.501473	0.815123	0.793198	0.548808	0.824675	1.03939	0.708459
60	0.246416	0.250525	0.212513	0.73789	0.545672	0.518988	0.490063	0.522481	0.337639
