# Supplementary material for: DSK2-mediated degradation of F-box protein LAO1 and class I TCPs modulates the nitrogen starvation response
Source: EMBO Rep. 2025 May 30;26(14):3614–39. doi: 10.1038/s44319-025-00491-9 (PMC12287301; doi:10.1038/s44319-025-00491-9)
Supplement: Supplementary file 11 — EV+Appendix Fig Source Data [file 44319_2025_491_MOESM11_ESM.zip › Appendix/Appendix Figure S3/S3D.xlsx]

## Sheet: Sheet1
	HA-LAO1			HA-LAO1/dsk2 cr#11			HA-LAO1/dsk2 cr#13
0	1.00054	1.00038	0.999478	0.999534	0.999739	0.999908	0.999761	1.00013	0.999498
12	0.612229	0.756117	0.773603	1.02134	0.925057	0.81176	0.822579	0.859903	0.744286
24	0.219879	0.452031	0.668737	0.672248	0.643858	0.684458	0.745346	0.522906	0.620709
