# Supplementary material for: DSK2-mediated degradation of F-box protein LAO1 and class I TCPs modulates the nitrogen starvation response
Source: EMBO Rep. 2025 May 30;26(14):3614–39. doi: 10.1038/s44319-025-00491-9 (PMC12287301; doi:10.1038/s44319-025-00491-9)
Supplement: Supplementary file 11 — EV+Appendix Fig Source Data [file 44319_2025_491_MOESM11_ESM.zip › Appendix/Appendix Figure S6/Appendix Figure S6A.xls]

## Sheet: Sheet1
Col	TCP21 OE		Col	TCP14 OE#32
1	9.99257		1	19.51
0.972623	9.89302		1.18	18.45
1.01535	9.99604		1.31	18.84
