# Supplementary material for: DSK2-mediated degradation of F-box protein LAO1 and class I TCPs modulates the nitrogen starvation response
Source: EMBO Rep. 2025 May 30;26(14):3614–39. doi: 10.1038/s44319-025-00491-9 (PMC12287301; doi:10.1038/s44319-025-00491-9)
Supplement: Supplementary file 11 — EV+Appendix Fig Source Data [file 44319_2025_491_MOESM11_ESM.zip › Appendix/Appendix Figure S6/Appendix Figure S6C.xlsx]

## Sheet: Sheet1
Biomass									Chlorophyll content
Col	dsk2 cr #1	TCP14 OE #32	dsk2 cr TCP14 OE #3	TCP21 OE #77	dsk2 cr TCP14 OE #19				Col	dsk2 cr #1	TCP14 OE #32	dsk2 cr TCP14 OE #3	TCP21 OE #77	dsk2 cr TCP14 OE #19
0.008556	0.016167	0.0135	0.013167	0.010833	0.010167				0.632584	2.57864	3.22405	3.01497	2.31671	3.2866
0.007667	0.014667	0.015333	0.014	0.012	0.011				0.986652	3.17099	2.96934	3.02228	2.47048	3.36346
0.006111	0.013167	0.0155	0.013167	0.01	0.011333				1.47142	2.47692	2.93265	3.13131	2.45315	2.82163
