# Supplementary material for: DSK2-mediated degradation of F-box protein LAO1 and class I TCPs modulates the nitrogen starvation response
Source: EMBO Rep. 2025 May 30;26(14):3614–39. doi: 10.1038/s44319-025-00491-9 (PMC12287301; doi:10.1038/s44319-025-00491-9)
Supplement: Supplementary file 11 — EV+Appendix Fig Source Data [file 44319_2025_491_MOESM11_ESM.zip › Appendix/Appendix Figure S7/Appendix Figure S7C.xlsx]

## Sheet: Sheet1
Biomass									Chlorophyll content
Col	dsk2 cr #1	tcpQ	dsk2 cr /tcpQ						Col	dsk2 cr #1	tcpQ	dsk2 cr /tcpQ
0.005688	0.007333	0.004933	0.004267						1.80511	2.20134	1.09492	1.21489
0.005867	0.0078	0.004667	0.005267						1.62206	2.26782	1.33415	1.1667
0.005667	0.0072	0.004933	0.004667						1.3965	1.85263	1.02699	1.27841
