# Supplementary material for: DSK2-mediated degradation of F-box protein LAO1 and class I TCPs modulates the nitrogen starvation response
Source: EMBO Rep. 2025 May 30;26(14):3614–39. doi: 10.1038/s44319-025-00491-9 (PMC12287301; doi:10.1038/s44319-025-00491-9)
Supplement: Supplementary file 11 — EV+Appendix Fig Source Data [file 44319_2025_491_MOESM11_ESM.zip › EV/EV1/EV1D/EV1D.xls]

## Sheet: Sheet1
Ctrl	N	P	K	Ca	Mg	S	B	Fe	Mn	Zn	Cu	Mo
75	51.2	67.8	73.3	67.1	68.3	67.7	70.8	75.9	74.3	75.4	77.3	75.6
67.7	58.8	66	68	67.4	69.3	64.7	70.5	71.7	69.5	71.2	66.4	73.7
