# Supplementary material for: DSK2-mediated degradation of F-box protein LAO1 and class I TCPs modulates the nitrogen starvation response
Source: EMBO Rep. 2025 May 30;26(14):3614–39. doi: 10.1038/s44319-025-00491-9 (PMC12287301; doi:10.1038/s44319-025-00491-9)
Supplement: Supplementary file 11 — EV+Appendix Fig Source Data [file 44319_2025_491_MOESM11_ESM.zip › EV/EV1/EV1E/EV1E.xls]

## Sheet: Sheet1
1mM	10mM		Mock	+N		Mock	-N		Mock	-N
47.2	56.7		24.5	31.9		47.7	46.4		55.4	38.1
28	56		24.3	25.1		60.1	53.3		56.1	37.2
53.3	62.1		20.1	26.1		65.2	57.1		54.3	34
43.3	63.1		20.4	28.3
45.1	45.8
48.3	46.8
53.5	46.1
53.2	61.6
Database 1			Database 2			Database 3			Database 4
