# Supplementary material for: DSK2-mediated degradation of F-box protein LAO1 and class I TCPs modulates the nitrogen starvation response
Source: EMBO Rep. 2025 May 30;26(14):3614–39. doi: 10.1038/s44319-025-00491-9 (PMC12287301; doi:10.1038/s44319-025-00491-9)
Supplement: Supplementary file 11 — EV+Appendix Fig Source Data [file 44319_2025_491_MOESM11_ESM.zip › EV/EV2/EV2H/EV2H.xls]

## Sheet: Sheet1
Col	nia2 cr
1	0.92
1.13	0.95
0.99	0.91
