# Supplementary material for: DSK2-mediated degradation of F-box protein LAO1 and class I TCPs modulates the nitrogen starvation response
Source: EMBO Rep. 2025 May 30;26(14):3614–39. doi: 10.1038/s44319-025-00491-9 (PMC12287301; doi:10.1038/s44319-025-00491-9)
Supplement: Supplementary file 11 — EV+Appendix Fig Source Data [file 44319_2025_491_MOESM11_ESM.zip › EV/EV3/EV3D/EV3D.xls]

## Sheet: Sheet1
Col +N 12h	Col -N 12h	Col +N 24h	Col -N 24h	dsk2 cr #1+N 12h	dsk2 cr #1-N 12h	dsk2 cr #1+N 24h	dsk2 cr #1-N 24h
0.97	0.59	0.93	0.55	1.37	0.81	1.4	0.98
0.98	0.63	0.96	0.62	1.05	0.63	1.06	0.78
1	0.65	1.03	0.67	1.57	1.05	1.8	1.23
