# Supplementary material for: DSK2-mediated degradation of F-box protein LAO1 and class I TCPs modulates the nitrogen starvation response
Source: EMBO Rep. 2025 May 30;26(14):3614–39. doi: 10.1038/s44319-025-00491-9 (PMC12287301; doi:10.1038/s44319-025-00491-9)
Supplement: Supplementary file 11 — EV+Appendix Fig Source Data [file 44319_2025_491_MOESM11_ESM.zip › EV/EV4/EV4A/EV4A.xls]

## Sheet: Sheet1
DSK2	Col	tcp14	tcp15	tcp14/15	tcp7/14/21	tcp14/15/21	tcpQ	tcpS	TCP14 OE	TCP21 OE
	0.99	1.25	1.25	0.99	1.25	1.09	1.25	1.26	1.08	1.09
	0.94	1.01	1.01	1.06	1.04	0.95	1.07	1.17	0.93	1.19
	1.02	1.08	1.15	1.15	1.14	1.12	1.07	1.02	0.94	0.98
LAO1	Col	tcp14	tcp15	tcp14/15	tcp7/14/21	tcp14/15/21	tcpQ	tcpS	TCP14 OE	TCP21 OE
	1	1.1	1.13	0.97	1	1.11	1	1.12	1.01	1.08
	1	1.03	0.93	1.03	1.03	1.04	1.08	1.14	1.17	1.11
	1.03	1.16	1.13	1.18	0.86	0.92	0.98	0.93	1.06	1.06
