# Supplementary material for: DSK2-mediated degradation of F-box protein LAO1 and class I TCPs modulates the nitrogen starvation response
Source: EMBO Rep. 2025 May 30;26(14):3614–39. doi: 10.1038/s44319-025-00491-9 (PMC12287301; doi:10.1038/s44319-025-00491-9)
Supplement: Supplementary file 11 — EV+Appendix Fig Source Data [file 44319_2025_491_MOESM11_ESM.zip › EV/EV4/EV4F/EV4F.xls]

## Sheet: Sheet1
TCP7	Col	lao1(T)
	2.1043	2.05539
	2.35847	2.09598
	2.32282	1.93583
TCP14	Col	lao1(T)
	1.2262	1.64222
	1.43477	1.12518
	1.66044	1.30648
TCP15	Col	lao1(T)
	2.37472	2.26079
	1.0655	1.0648
	2.35491	3.56152
TCP21	Col	lao1(T)
	2.71064	2.64788
	2.76621	2.76374
	3.34015	3.0092
